# Supplementary material for: Short Report: The Variants in CHEK2 in Metastatic Uveal Melanoma
Source: J Clin Med. 2025 Apr 18;14(8):2815. doi: 10.3390/jcm14082815 (PMC12028195; doi:10.3390/jcm14082815)
Supplement: Supplementary file 1 [file jcm-14-02815-s001.zip]

Archive with 1 entries (1 files):
- jcm-3568975-supplementary.pdf
